# Supplementary material for: Hybrid Graphene Oxide/Ion-Imprinted Polymer via Single-Step Grafting–Imprinting for High-Performance and Selective Cu(II) Adsorption
Source: Polymers (Basel). 2026 May 30;18(11):1362. doi: 10.3390/polym18111362 (PMC13259062; doi:10.3390/polym18111362)
Supplement: Supplementary file 1 [file polymers-18-01362-s001.zip]

Archive with 1 entries (1 files):
- polymers-4301591-supplementary.pdf
